# Supplementary material for: Computerized diagnostic decision support systems—Isabel Pro versus ChatGPT-4 part II
Source: JAMIA Open. 2025 Jun 16;8(3):ooaf048. doi: 10.1093/jamiaopen/ooaf048 (PMC12169417; doi:10.1093/jamiaopen/ooaf048)
Supplement: ooaf048_Supplementary_Data [file ooaf048_supplementary_data.zip]

Archive with 1 entries (1 files):
- JAMIAO Table 4 & Figure 2 1.zip
